# Supplementary material for: Second messenger Ap4A polymerizes target protein HINT1 to transduce signals in FcεRI-activated mast cells
Source: Nat Commun. 2019 Oct 11;10:4664. doi: 10.1038/s41467-019-12710-8 (PMC6789022; doi:10.1038/s41467-019-12710-8)
Supplement: Supplementary file 3 — Source Data [file 41467_2019_12710_MOESM3_ESM.xlsx]

## Sheet: fiugre 2a
fiugre 2a	anti-HIS

## Sheet: figure 4a 
								anti-HINT1									anti-HINT1									anti-tubulin
									anti-HINT1										anti-HINT1
																												anti-tubulin
									anti-HINT1																													anti-tubulin
																													anti-HINT1

## Sheet: figure 5a 
figure 5a	anti-HIS

## Sheet: Supplementary figure 7a
supplementary fiugre 7a	anti-HIS

## Sheet: supplementary fiugre 9c 
supplementary fiugre 9c	anti-HIS																		anti-HIS																	anti-HIS

## Sheet: supplementary fiugre 9e 
supplementary fiugre 9e	anti-HIS																anti-HIS														anti-HIS

## Sheet: Supplementary figure 10a-b 
anti-FLAG							anti-HINT1							anti-TUBULIN
anti-FLAG									anti-HINT1
																				anti-TUBULIN
anti-FLAG										anti-HINT1										anti-TUBULIN

## Sheet: Supplementary figure 10c
	anti-FLAG											anti-FLAG										anti-TUBULIN

## Sheet: fiugre 2b
fiugre 2b
molecular weight	predicted	repeat 1			repeat 2			repeat 3			predicted
	158	147.51	149.27	152.51	145.56	143.86	144.71	154.06	153.13	154.06	158
	142.2	136.55	138.18	133.09	136.44	134.05	135.64	139.89	141.59	140.73	142.2
	126.4	123.43	124.91	120.32	124.91	123.44	124.17	127.02	128.57	127.79	126.4
	110.6	109.61	112.24	106.87	111.69	111.04	111.04	112.59	112.59	111.92	110.6
	94.8	95.05	96.76	92.69	97.55	96.98	96.41	96.84	97.42	97.42	94.8
	79	79.53	78.6	77.58	82.24	81.28	81.28	78.89	80.33	79.37	79
	63.2	61.24	61.98	59.76	65.76	64.99	65.37	63.12	63.5	63.5	63.2
	47.4	45.51	47.16	44.43	49.87	49.57	49.28	47.83	48.41	48.12	47.4
	31.6	30.75	30.93	29.86	30.59	30.78	30.78	30.43	31.74	30.25	31.6
	15.8	12.77	13.96	12.49	13.45	14.53	13.71	12.01	13.03	12.51	15.8

## Sheet: figure 3d
Conc. Of Ap4A (uM)	AP4A			ATP
0	0.225242	0.211099	0.209377	0.246403	0.227921	0.223731
1.4	0.232797	0.241337	0.233055	0.271466	0.247921	0.238958
2.7	0.252331	0.240114	0.232371	0.270383	0.245754	0.204864
5.5	0.244021	0.249115	0.221554	0.25968	0.229329	0.233266
10.9	0.228401	0.238469	0.219139	0.251932	0.24574	0.216897
21.9	0.238648	0.242706	0.232536	0.251653	0.247798	0.23442
43.75	0.231834	0.236401	0.233889	0.257339	0.248858	0.214935
87.5	0.219857	0.235223	0.218392	0.257598	0.237293	0.225498
175	0.204593	0.229636	0.201032	0.273145	0.25739	0.239702
350	0.195184	0.204532	0.189985	0.255648	0.255109	0.212504
700	0.182681	0.177465	0.182187	0.252721	0.26503	0.235423
1400	0.15551	0.160862	0.143543	0.258361	0.246916	0.23215

[truncated: 5 more sheets: figure 3c, figure 4h, figure 5b, Supplementary 1c, Supplementary 10d]
